# Supplementary material for: After-effects of thixotropic conditionings on operational chest wall and compartmental volumes of patients with Parkinson’s disease
Source: PLoS One. 2022 Oct 14;17(10):e0275584. doi: 10.1371/journal.pone.0275584 (PMC9565399; doi:10.1371/journal.pone.0275584)
Supplement: S1 Data — (XLSX) [file pone.0275584.s001.xlsx]

## Sheet: Description of data set
Variable name	Variable description
ID	Patient ID code
BMI	Body mass index
Kg	kilograms
m	meters
FVC	forced vital capacity
FEV1	forced expiratory volume in the first second
PIMAX	maximum inspiratory pressure
PEMAX	maximum expiratory pressure
SNIFF	sniff nasal inspiratory pressure
QB	Quiet breathing
RV	Residual Volume
TLC	Total lung capacity
EEV	End-expiratory volume
EIV	End-inspiratory volumw
CW	Chest-wall
OEP	Optoeletronic plestimography

## Sheet: Data
ID	Sample description																	Effects of deep inspiration from RV on EEV in CW (OEP data)											Effects of deep inspiration from RV on EIV in CW (OEP data)											Effects of inspiratory contraction from RV on EEV in CW (OEP data)
	Gender	Age (yrs)	Height (m)	Weight (Kg)	BMI (Kg/m2)	FCV (L)	CVF %pred	FEV1 (L)	FEV1 %pred	FEV1/FVC	FEV1/FVC %pred	MIP (cmH2O)	MIP %pred	MEP (cmH2O)	MEP %pred	SNIP	SNIP%pred	QB	1º cycle	2º cycle	3º cycle	4º cycle	5º cycle	6º cycle	7º cycle	8º cycle	9º cycle	10º cycle	QB	1º cycle	2º cycle	3º cycle	4º cycle	5º cycle	6º cycle	7º cycle	8º cycle	9º cycle	10º cycle	QB	1º cycle	2º cycle	3º cycle	4º cycle	5º cycle	6º cycle	7º cycle	8º cycle	9º cycle
#1	M	66	1.74	64.6	21.337	3.76	82	3.32	94	0.88	76.85	96	93.66	78	68.74	61	58.33	0	-0.156	-0.037	0.021	0.039	-0.006	0.044	-0.003	0.002	0.088	0.05	0.683	0.616	0.615	0.589	0.513	0.611	0.619	0.653	0.626	0.632	0.598	0	-0.191	-0.287	-0.18	-0.053	-0.016	0.056	0.018	0.089	0.104
#2	M	76	1.7	72	24.9135	3.9	96.23	2.91	95.18	0.75	75.58	116	122.75	116	111.82	57	57.07	0	-0.378	0.076	0.073	0.147	0.172	0.245	0.152	0.055	0.263	0.195	0.676	0.537	0.609	0.661	0.592	0.722	0.744	0.676	0.666	0.791	0.812	0	-0.779	-0.583	-0.473	-0.244	-0.164	-0.098	-0.394	-0.137	-0.065
#3	M	67	1.67	85.2	30.5497	3.48	88.66	2.81	91.6	0.81	77.88	41	40.31	88	79.26	71	68.2	0	-0.04	0.064	0.012	0.248	-0.038	0.07	0.206	0.216	0.273	0.385	0.871	0.686	0.63	0.628	0.687	0.833	1.055	0.965	0.988	1.057	1.061	0	0.179	0.1	0.119	0.131	0.228	0.128	0.236	0.236	0.096
#4	M	72	1.64	87	32.3468	3.23	89.2314	2.74	97.6514	0.85	77.416	81	82.9069	116	108.431	66	64.8585	0	-0.356	-0.335	-0.255	-0.127	-0.027	-0.095	-0.113	-0.111	-0.121	-0.164	0.724	0.41	0.65	0.73	0.662	0.591	0.586	0.607	0.552	0.599	0.505	0	0.031	-0.058	0.035	0.06	-0.063	0.067	0.095	0	0.006
#5	M	67	1.69	57.2	20.0273	4.1	94.4335	3.16	93.9676	0.77	99.4122	130	117.085	102	100.295	105	100.855	0	-0.474	-0.366	-0.215	-0.192	-0.113	-0.128	-0.146	-0.072	-0.156	-0.124	0.516	0.378	0.383	0.391	0.445	0.493	0.402	0.424	0.438	0.397	0.461	0	-0.934	-0.358	-0.416	-0.361	-0.24	-0.604	-0.349	-0.457	-0.106
#6	M	63	1.64	88	32.7186	3.9	102.61	3.15	104	0.81	79.19	69	65.78	140	122.52	80	75.48	0	0.04	-0.062	-0.035	0.067	0.018	0.048	0.108	-0.032	-0.035	-0.019	0.471	0.524	0.461	0.412	0.301	0.369	0.346	0.537	0.599	0.415	0.407	0	-0.258	-0.318	-0.344	-0.343	-0.345	-0.346	-0.368	-0.355	-0.366
#7	M	69	1.6	68	26.5625	3.06	83.9391	2.15	74.9103	0.7	88.9115	154	153.846	116	106.023	55	53.3101	0	-0.414	-0.238	-0.174	-0.117	-0.088	-0.005	0.042	0.066	0.014	-0.001	0.452	0.72	0.369	0.29	0.567	0.851	0.619	0.635	0.503	0.495	0.411	0	-0.083	0.046	0.076	0.076	-0.028	0.038	0.052	0.115	0.134
#8	M	68	1.75	60	19.5918	3.96	85.1595	3.01	84.6838	0.76	76.279	67	66.4024	103	93.4495	51	49.2088	0	0.019	0.043	-0.049	-0.021	-0.006	-0.005	-0.025	-0.021	-0.078	0.083	0.57	0.811	0.645	0.595	0.613	0.601	0.594	0.596	0.562	0.54	0.596	0	-0.67	-0.321	-0.107	-0.072	0.126	0.19	0.274	0.124	0.144
#9	F	62	1.56	44.5	18.2857	2.51	87.7	1.97	86.15	0.78	79.86	44	55	63	81	40	45.57	0	0.369	0.28	0.163	0.21	0.259	0.263	0.308	0.333	0.166	0.118	1.716	1.446	1.394	1.346	1.395	1.452	1.358	1.408	1.248	1.151	1.413	0	-0.076	-0.224	-0.13	0.187	-0.071	-0.255	-0.142	-0.199	-0.037
#10	F	42	1.65	63	23.1405	2.19	60.25	1.86	62.51	0.85	81.76	57	63.46	75	83.35	66	69.49	0	-0.006	-0.145	-0.125	-0.104	-0.093	-0.212	-0.237	-0.338	-0.243	-0.206	0.615	0.559	0.515	0.515	0.512	0.455	0.403	0.262	0.248	0.291	0.208	0	0.173	0.141	0.037	0.119	-0.087	-0.096	-0.119	-0.198	-0.046
#11	F	59	1.61	76	29.3199	3.76	120	3.1	123.77	0.82	79.64	70	85.9	81	101.75	66	74.27	0	-0.209	-0.271	-0.363	-0.314	-0.105	-0.022	-0.093	0.017	0.115	0.005	0.663	1.486	0.844	0.762	0.604	0.556	0.917	0.597	1.166	0.749	0.696	0	-0.406	0.238	0.349	0.315	0.503	0.077	0.258	0.279	0.25
#12	F	56	1.57	58	23.5304	2.6	86.17	2.1	86	0.81	80.67	46	55.45	123	151	42	46.7	0	-0.358	-0.22	-0.287	-0.399	-0.135	0.118	0.035	-0.045	-0.006	0.052	0.559	0.699	0.43	0.588	0.269	0.512	0.655	0.6	0.616	0.579	0.678	0	0.179	0.1	0.119	0.131	0.228	0.128	0.236	0.236	0.096
[truncated: 89 more columns]
